# Supplementary material for: Evaluation of Genomic Typing Methods in the Salmonella Reference Laboratory in Public Health, England, 2012–2020
Source: Pathogens. 2023 Jan 31;12(2):223. doi: 10.3390/pathogens12020223 (PMC9966477; doi:10.3390/pathogens12020223)
Supplement: Supplementary file 1 [file pathogens-12-00223-s001.zip]

Archive with 2 entries (2 files):
- Supplementary information - Technical information - Merging of Clusters.pdf
- Supplementary Table S1.pdf
